# Supplementary material for: Beneficial Effect of Dimethyl Fumarate Drug Repositioning in a Mouse Model of TDP-43-Dependent Frontotemporal Dementia
Source: Antioxidants (Basel). 2024 Sep 2;13(9):1072. doi: 10.3390/antiox13091072 (PMC11428793; doi:10.3390/antiox13091072)
Supplement: Supplementary file 1 [file antioxidants-13-01072-s001.zip]

Archive with 1 entries (1 files):
- antioxidants-3158664-supplementary.pdf
